# Supplementary material for: Bioinformatic identification of previously unrecognized amyloidogenic proteins
Source: J Biol Chem. 2022 Apr 9;298(5):101920. doi: 10.1016/j.jbc.2022.101920 (PMC9108986; doi:10.1016/j.jbc.2022.101920)
Supplement: Supplemental Table S1 [file mmc2.xlsx]

## Sheet: pathogenic_sequences_prolineInc
Protein Uniprot ID	WT Score	Mutant Score	WT Residue	Mutant Residue	Position	Gene Name
Q16671	-22.9	-23.6	A	T	168	AMHR2
Q8WYQ3	187.2	-26.6	P	S	34	CHCHD10
P12107	-21.3	-23.3	G	V	1516	COL11A1
P02452	-22.4	-24.1	G	A	398	COL1A1
P02452	-23	-23.3	G	S	353	COL1A1
P02452	-19.8	-23.1	G	C	353	COL1A1
P02452	-23	-24.2	G	V	434	COL1A1
P02452	-22.9	-25.2	G	S	560	COL1A1
P02452	-22.9	-25.2	G	C	560	COL1A1
P02452	-22.5	-23.7	G	S	821	COL1A1
P08123	-22.4	-23.8	G	V	634	COL1A2
P08123	-21.5	-23	G	C	556	COL1A2
P08123	-22.2	-23.1	G	S	865	COL1A2
P08123	-21.5	-23.2	G	C	337	COL1A2
P08123	-21.7	-23.8	G	V	730	COL1A2
P08123	-19.9	-23.7	R	C	234	COL1A2
P08123	-21.5	-23.2	G	S	337	COL1A2
P02458	-17.8	-23.3	R	C	904	COL2A1
P02458	-22.9	-23.7	G	C	909	COL2A1
P02461	-22.2	-24.3	G	V	909	COL3A1
P29400	-22.1	-23.2	G	D	1229	COL4A5
Q02388	-8	-23.1	P	L	1458	COL7A1
P17661	-21.7	-24	S	F	46	DES
P17661	-21.7	-23.5	S	Y	46	DES
P17661	-22.9	-24.1	S	I	2	DES
P17661	-21.7	-24.2	G	S	44	DES
Q92838	21.3	-23.1	P	L	209	EDA
Q92838	-10.6	-26	P	L	206	EDA
Q92838	-23	-26.8	Y	H	61	EDA
Q92838	-22.8	-23.1	E	K	63	EDA
Q92838	-22.3	-23.5	H	Y	54	EDA
Q92838	-10.6	-25.5	P	S	203	EDA
P35637	-17	-24.5	R	C	234	FUS
P35637	-22.3	-24.1	G	S	206	FUS
P35637	-20.5	-23.3	G	S	191	FUS
P30968	-21.7	-23.7	E	K	90	GNRHR
P30968	-22.2	-23.4	L	V	83	GNRHR
P51810	-22.6	-24.9	D	N	78	GPR143
P51810	-22.8	-24.1	G	D	35	GPR143
P51810	-20.9	-23.1	G	V	81	GPR143
P51810	-22.6	-26.6	D	V	78	GPR143
O15303	-22.7	-25.4	G	S	150	GRM6
P09651	-22.8	-26.4	D	V	314	HNRNPA1
P09651	-21.2	-23	N	S	319	HNRNPA1
P09651	-22.8	-24.7	D	N	314	HNRNPA1
P22626	-21.9	-25.4	D	V	302	HNRNPA2B1
Q12809	-18.9	-25.1	R	C	948	KCNH2
O14686	-22.2	-23.4	L	S	3897	KMT2D
Q7RTS7	-20.8	-24	D	N	482	KRT74
P05787	-21.2	-24.4	G	C	62	KRT8
P05787	-22	-23	G	C	61	KRT8
P05787	-20.5	-23.1	G	V	53	KRT8
P02545	-22	-23	G	S	602	LMNA
P02545	-22.6	-27.5	R	H	624	LMNA
Q03252	-23	-23.1	A	T	427	LMNB2
O60663	-18.7	-24.7	R	Q	223	LMX1B
Q13164	185.4	-25.6	P	L	587	MAPK7
P25189	-22.7	-23.6	G	A	167	MPZ
P54802	-20.3	-23.5	R	W	38	NAGLU
Q15233	-22.4	-23.4	G	C	391	NONO
Q9GZU5	-20.5	-23.6	A	P	143	NYX
Q9GZU5	78.4	-23.9	P	L	151	NYX
P32243	53.3	-24.2	P	A	134	OTX2
Q86U42	-20.7	-24.2	G	A	12	PABPN1
Q14432	-21.1	-23.1	T	A	445	PDE3A
Q14432	-21.1	-23	T	N	445	PDE3A
Q14432	-21.1	-23.1	T	S	445	PDE3A
Q13563	-18.8	-23.9	R	Q	807	PKD2
Q14524	-20.3	-24.1	R	H	1023	SCN5A
Q9UQD0	-22.6	-25	E	V	479	SCN8A
P05155	-19.7	-25.2	T	A	118	SERPING1
Q15465	-18.7	-26.3	R	P	381	SHH
Q15465	-21.5	-23.1	L	P	382	SHH
Q9UBP0	-10.1	-25.9	P	Q	45	SPAST
O43597	-16.8	-23.1	R	W	119	SPRY2
P08247	-22.4	-24.8	G	S	293	SYP
Q13148	-23	-23.6	S	P	379	TARDBP
Q13148	-22.8	-23.4	G	A	290	TARDBP
Q13148	-22	-23.1	A	T	382	TARDBP
Q13148	-21.9	-23	G	S	287	TARDBP
Q92734	56.7	-23.9	P	L	285	TFG
Q92734	-20.6	-23.6	G	V	269	TFG
P45379	-19.5	-23.2	R	S	149	TNNT2
Q9UHD9	-11.4	-27.3	P	S	497	UBQLN2
Q9UHD9	-11.4	-27.1	P	H	497	UBQLN2
Q9UHD9	-11.4	-27.4	P	L	497	UBQLN2
Q9UHD9	-10.4	-27.3	P	T	506	UBQLN2
Q9UHD9	-11	-25.7	P	S	509	UBQLN2
