# Supplementary material for: Bioinformatic identification of previously unrecognized amyloidogenic proteins
Source: J Biol Chem. 2022 Apr 9;298(5):101920. doi: 10.1016/j.jbc.2022.101920 (PMC9108986; doi:10.1016/j.jbc.2022.101920)
Supplement: Supplemental Table S2 [file mmc3.xlsx]

## Sheet: Sheet1
Initial Residue	Mutant Residue	Number of Mutations Scored as Potentially Amyloidogenic (percentage of column per initial residue)	Number of Mutations Not Scored as Potentially Amyloidogenic (percentage of column per initial residue)	P Value
A	D	0 (0.0%)	1 (5.3%)	0.4325
	E	0 (0.0%)	1 (5.3%)	.
	G	0 (0.0%)	1 (5.3%)	.
	P	1 (25.0%)	0 (0.0%)	.
	S	0 (0.0%)	1 (5.3%)	.
	T	3 (75.0%)	9 (47.4%)	.
	V	0 (0.0%)	6 (31.6%)	.
C	R	0 (0.0%)	1 (50.0%)	.
	Y	0 (0.0%)	1 (50.0%)	.
D	E	0 (0.0%)	1 (25.0%)	0.1714
	G	0 (0.0%)	1 (25.0%)	.
	H	0 (0.0%)	1 (25.0%)	.
	N	3 (50.0%)	1 (25.0%)	.
	V	3 (50.0%)	0 (0.0%)	.
E	D	0 (0.0%)	1 (6.3%)	0.773
	G	0 (0.0%)	3 (18.8%)	.
	K	2 (66.7%)	10 (62.5%)	.
	V	1 (33.3%)	2 (12.5%)	.
F	L	0 (0.0%)	1 (50.0%)	.
	S	0 (0.0%)	1 (50.0%)	.
G	A	4 (11.8%)	16 (3.4%)	<.0001
	C	8 (23.5%)	41 (8.8%)	.
	D	2 (5.9%)	92 (19.7%)	.
	E	0 (0.0%)	52 (11.1%)	.
	R	0 (0.0%)	121 (25.9%)	.
	S	12 (35.3%)	70 (15.0%)	.
	V	8 (23.5%)	72 (15.4%)	.
	W	0 (0.0%)	3 (0.6%)	.
H	R	0 (0.0%)	1 (100.0%)	1
	Y	1 (100.0%)	0 (0.0%)	.
I	M	0 (0.0%)	2 (66.7%)	.
	V	0 (0.0%)	1 (33.3%)	.
K	E	0 (0.0%)	1 (100.0%)	.
L	F	0 (0.0%)	2 (15.4%)	0.2
	P	1 (33.3%)	3 (23.1%)	.
	Q	0 (0.0%)	3 (23.1%)	.
	R	0 (0.0%)	4 (30.8%)	.
	S	1 (33.3%)	0 (0.0%)	.
	V	1 (33.3%)	1 (7.7%)	.
M	T	0 (0.0%)	1 (33.3%)	.
	V	0 (0.0%)	2 (66.7%)	.
N	D	0 (0.0%)	2 (50.0%)	1
	H	0 (0.0%)	1 (25.0%)	.
	S	1 (100.0%)	1 (25.0%)	.
P	A	1 (6.7%)	4 (11.4%)	0.6624
	H	1 (6.7%)	1 (2.9%)	.
	L	7 (46.7%)	13 (37.1%)	.
	Q	1 (6.7%)	1 (2.9%)	.
	R	0 (0.0%)	3 (8.6%)	.
	S	4 (26.7%)	6 (17.1%)	.
	T	1 (6.7%)	7 (20.0%)	.
Q	H	0 (0.0%)	2 (50.0%)	.
	K	0 (0.0%)	1 (25.0%)	.
	L	0 (0.0%)	1 (25.0%)	.
R	C	4 (33.3%)	11 (24.4%)	0.3921
	G	0 (0.0%)	4 (8.9%)	.
	H	2 (16.7%)	1 (2.2%)	.
	L	0 (0.0%)	3 (6.7%)	.
	P	1 (8.3%)	1 (2.2%)	.
	Q	2 (16.7%)	9 (20.0%)	.
	S	1 (8.3%)	3 (6.7%)	.
	W	2 (16.7%)	13 (28.9%)	.
S	A	0 (0.0%)	1 (5.6%)	0.5959
	C	0 (0.0%)	2 (11.1%)	.
	F	1 (20.0%)	5 (27.8%)	.
	G	0 (0.0%)	3 (16.7%)	.
	L	1 (20.0%)	2 (11.1%)	.
	N	0 (0.0%)	2 (11.1%)	.
	P	1 (20.0%)	1 (5.6%)	.
	I	1 (20.0%)	0 (0.0%)	.
	T	0 (0.0%)	1 (5.6%)	.
	Y	1 (20.0%)	1 (5.6%)	.
T	A	2 (50.0%)	1 (33.3%)	1
	I	0 (0.0%)	1 (33.3%)	.
	N	1 (25.0%)	0 (0.0%)	.
	R	0 (0.0%)	1 (33.3%)	.
	S	1 (25.0%)	0 (0.0%)	.
V	E	0 (0.0%)	1 (25.0%)	.
	F	0 (0.0%)	2 (50.0%)	.
	G	0 (0.0%)	1 (25.0%)	.
W	C	0 (0.0%)	1 (33.3%)	.
	G	0 (0.0%)	1 (33.3%)	.
	R	0 (0.0%)	1 (33.3%)	.
Y	C	0 (0.0%)	1 (50.0%)	1
	H	1 (100.0%)	1 (50.0%)	.
